# Supplementary material for: 3D printing–assisted preoperative plan of pedicle screw placement for middle-upper thoracic trauma: a cohort study
Source: BMC Musculoskelet Disord. 2017 Aug 11;18:348. doi: 10.1186/s12891-017-1703-1 (PMC5553797; doi:10.1186/s12891-017-1703-1)
Supplement: Supplementary file 2 — 62 years-old male, falling injury with T2/3 fracture type B1. Case 2. Fig. S21. Continuously printed 3D spine model for patient of Case2. Fig. S22. Individually printed 3D spine model for patient of Case2. Fig. S23. Postoperative anteroposterior X-ray showed correction fixation from T1 to T4 of the thoracic vertebrae. Case2. Fig. S24. Pedicle screw distribution was of level 1 at right T1, and of level 0 at left T1. Case2. Fig. S25. Pedicle screw distribution was of level 1 at right T2, and of level 0 at left T2. Case2. Fig. S26. Pedicle screw distribution was of level 0 at T3. Case2. Fig. S27. Pedicle screw distribution was of level 0 at T4. Case2. (ZIP 3450 kb) [file 12891_2017_1703_MOESM2_ESM.zip]

Archive with 8 entries (8 files):
- 23.png
- 27R6.png
- 25R6.png
- 26R6.png
- 22R6.jpg
- 24R6.png
- 21R6.jpg
- 20R6.png
